# Supplementary material for: An extraordinary fossil captures the struggle for existence during the Mesozoic
Source: Sci Rep. 2023 Jul 18;13:11221. doi: 10.1038/s41598-023-37545-8 (PMC10354204; doi:10.1038/s41598-023-37545-8)
Supplement: Supplementary file 2 — Supplementary Information 2. [file 41598_2023_37545_MOESM2_ESM.zip]

Archive with 6 entries (6 files):
- Supplementary Information 2/~$ntents of Supplementary Information 2.docx
- Supplementary Information 2/Carnivora_MCC.tre
- Supplementary Information 2/Contents of Supplementary Information 2.docx
- Supplementary Information 2/Mammal_max_data_pared_log.csv
- Supplementary Information 2/PGLS_analysis.R
- Supplementary Information 2/PGLS_raw_data.xlsx
