# Supplementary material for: An extraordinary fossil captures the struggle for existence during the Mesozoic
Source: Sci Rep. 2023 Jul 18;13:11221. doi: 10.1038/s41598-023-37545-8 (PMC10354204; doi:10.1038/s41598-023-37545-8)
Supplement: Supplementary file 2 — Supplementary Information 2. [file 41598_2023_37545_MOESM2_ESM.zip › Supplementary Information 2/Carnivora_MCC.tre]

(((((((((((Acinonyx_jubatus:4.4833323497999835,((Miracinonyx_trumani:2.302464535894998,Puma_concolor:2.3261286124249985):1.558906156054995,Puma_yagouaroundi:3.8850347684999953):0.5982975812999989):1.2233476408999984,(((Lynx_canadensis:1.280459318490017,Lynx_lynx:1.28045931849001):0.2614275016099903,Lynx_pardinus:1.5418868200999896):1.9245846754500064,Lynx_rufus:3.466471495550003):2.2402084951499894):0.4700738905000037,((((((Felis_bieti:0.4784059737000135,(Felis_lybica:0.33018216808000744,Felis_silvestris:0.3301821680850061):0.14822380562000603):0.5902684603499893,Felis_margarita:1.0686744341349979):1.1795653350000137,Felis_nigripes:2.2482397691500005):0.4688517010999895,Felis_chaus:2.7170914701499917):1.828002126150004,Otocolobus_manul:4.545093596299996):0.5753742006499927,(((Prionailurus_bengalensis:1.3783899527099983,Prionailurus_viverrinus:1.3783899527099983):0.8334365903900114,Prionailurus_planiceps:2.211826543050016):1.1225039363499967,Prionailurus_rubiginosus:3.334330479400002):1.78613731754999):1.0562860842500044):0.5076113308000103,(((Caracal_aurata:2.2699869257000067,Caracal_caracal:2.2699869257000067):2.600648511699987,Caracal_serval:4.8706354374499945):1.176769633150002,((Leopardus_colocolo:2.0471205982100003,((Leopardus_geoffroyi:0.5375432812999961,Leopardus_guigna:0.5375432812999961):0.9993932325000081,Leopardus_tigrinus:1.5369365138000006):0.5101840844500032):0.9396226251999913,(Leopardus_jacobita:2.020048590550001,(Leopardus_pardalis:1.4163272149050137,Leopardus_wiedii:1.4163272149050137):0.6037213756499895):0.9666946328000101):3.0606618471500013):0.6369601414000101):0.4561255442499963,((Pardofelis_badia:2.8465408705000037,Pardofelis_temminckii:2.8465408705000037):2.122519562999994,Pardofelis_marmorata:4.969060433500005):2.171430322650007):2.3482382838499944,(Neofelis_nebulosa:6.835914821900005,((((Panthera_leo:2.6360221806500057,Panthera_onca:2.6360221806500057):0.497414993599989,Panthera_pardus:3.13343717415):1.2876721873000108,Uncia_uncia:4.421109361450011):0.8094862108500038,Panthera_tigris:5.2305955723000075):1.6053192495999973):2.6528142180999943):4.275517531900004,(Homotherium_serum:11.753606728550007,Smilodon_populator:11.767232801949994):1.983740380850005):10.551479001649994,(Prionodon_linsang:6.516285859399996,Prionodon_pardicolor:6.516285859399996):17.79943971415):3.4582023885000055,(((((Arctictis_binturong:8.237089099100004,(Paguma_larvata:5.573099502500014,(Paradoxurus_hermaphroditus:3.5617681355000066,(Paradoxurus_jerdoni:1.252886605900006,Paradoxurus_zeylonensis:1.252886605900006):2.3088815296999954):2.0113313670000075):2.66398959659999):4.235514024250012,Arctogalidia_trivirgata:12.472603123150023):2.064677005649987,(((Chrotogale_owstoni:6.903253050000011,(Diplogale_hosei:5.3575405042000135,Hemigalus_derbyanus:5.35754050420001):1.54571254579999):2.482386521699997,Cynogale_bennettii:9.385639571599995):1.1351906924000055,Macrogalidia_musschenbroekii:10.520830264):4.016449864999995):3.1948693140000017,(((Civettictis_civetta:5.641929694420018,((Viverra_megaspila:1.556877474699995,Viverra_zibetha:1.556877474699995):1.0138290393999903,Viverra_tangalunga:2.570706513999994):3.07122318042002):2.5285098495799865,Viverricula_indica:8.170439543999997):5.863153483300003,((((((((Genetta_angolensis:1.0971025865050095,((Genetta_maculata:0.38664589980001196,Genetta_tigrina:0.38664589980001196):0.5267874344849908,Genetta_pardina:0.9134333342849921):0.1836692523149992):0.18935673767500205,((Genetta_bourloni:0.38820510925000207,Genetta_schoutedeni:0.38820510925000207):0.22940468004000536,Genetta_poensis:0.6176097892900145):0.6688495349849966):0.7095802486250093,Genetta_genetta:1.9960395728999991):0.32753512539999363,((Genetta_cristata:0.4070939476450022,Genetta_servalina:0.4070939476450022):1.371208067779989,Osbornictis_piscivora:1.7783020154199853):0.5452726828700065):0.24561522035000038,Genetta_johnstoni:2.569189918570011):0.6191125766500001,Genetta_victoriae:3.1883024951999985):1.1178512261999884,Genetta_thierryi:4.306153721299999):1.8331056082000075,Poiana_richardsonii:6.139259329500007):7.8943336978000005):3.698556415699997):8.035719755749998,((((((Atilax_paludinosus:4.687410606950017,Herpestes_naso:4.687410606950017):2.5002952503499856,((((Herpestes_auropunctatus:0.3156633770150101,Herpestes_javanicus:0.3156633770150101):1.9455101758349969,Herpestes_edwardsii:2.2611735528499928):2.00724375335,Herpestes_fuscus:4.268417306199993):1.921882230899996,((Herpestes_brachyurus:4.191620113399992,(Herpestes_semitorquatus:1.741590723849999,Herpestes_urva:1.741590723849999):2.4500293895499894):1.4469829328000081,(Herpestes_smithii:3.7095201545999927,Herpestes_vitticollis:3.709520154599989):1.9290828916000038):0.551696490899996):0.9974063203000014):1.237080020399997,(((((Bdeogale_crassicauda:1.6595379362999907,Bdeogale_nigripes:1.6595379362999907):2.0697619584500018,(Cynictis_penicillata:2.1922172681999896,Paracynictis_selousi:2.1922172681999896):1.5370826264500046):0.7988443889999992,Rhynchogale_melleri:4.528144283649997):1.08081896945,Ichneumia_albicauda:5.608963253100004):2.283167114199994,(((Galerella_nigrata:3.3345059038500118,Galerella_sanguinea:3.3345059038500118):3.1273211603000064,Galerella_pulverulenta:6.4618270641500075):0.6500272001999967,Herpestes_ichneumon:7.111854264350001):0.7802761029499976):0.5326555104999962):2.346580164899997,(((((Crossarchus_alexandri:1.2433076983000007,Crossarchus_ansorgei:1.2433076983000078):0.9081264017000024,(Crossarchus_obscurus:1.5197803736999944,Crossarchus_platycephalus:1.5197803736999944):0.6316537263000086):3.319576325099998,(Helogale_hirtula:3.199435819250006,Helogale_parvula:3.199435819250006):2.2715746058500024):2.220044883099991,(Liberiictis_kuhni:6.592761940950002,Mungos_mungo:6.592761940950002):1.098293367349985):0.9684203408000123,Suricata_suricatta:8.659475649000004):2.1118903935999853):6.324307545400014,((Cryptoprocta_ferox:11.25657549349999,(Galidia_elegans:5.987696003699998,(Galidictis_fasciata:3.0783476299000014,(Mungotictis_decemlineata:1.3228404572999928,(Salanoia_concolor:0.28012688410001374,Salanoia_durrelli:0.28012688410001374):1.0427135731999897):1.755507172600005):2.909348373849994):5.268879489850011):1.2583194991999953,(Eupleres_goudotii:6.598919626000004,Fossa_fossana:6.598919626000004):5.915975366700003):4.5807785953000035):4.099336308200002,((Crocuta_crocuta:6.371623296400003,(Hyaena_hyaena:2.49219926252,Parahyaena_brunnea:2.49219926252):3.879424033950002):1.5245274754999976,Proteles_cristatus:7.8961507719699995):13.298859124200003):4.57285930254999):2.0060587633000075):5.065940459949999,Nandinia_binotata:32.83986842165):15.346341715999998,(((Ailuropoda_melanoleuca:13.640232966600003,((Arctodus_simus:4.405881493149998,Tremarctos_ornatus:4.42828816914999):5.637178096600003,(((Helarctos_malayanus:3.185841474650001,(Ursus_americanus:2.5961550027500024,Ursus_thibetanus:2.5961550027500024):0.5896864718000074):0.6017685664500014,((Ursus_arctos:0.45848557185000516,Ursus_maritimus:0.45848557185000516):1.5323990578999904,Ursus_spelaeus:1.9466263283499998):1.796725411350014):0.7187452572999931,Melursus_ursinus:4.50635529849999):5.559110967250003):3.5747667008500024):24.72170260705,((Ailurus_fulgens:31.584740859779995,((((((((((((((Aonyx_capensis:3.3665343358500124,(Aonyx_cinerea:1.7569195470500034,Lutrogale_perspicillata:1.7569195470500034):1.609614788800009):1.3899793071499964,(Lutra_lutra:1.8395270657500085,Lutra_sumatrana:1.8395270657500085):2.9169865772500003):1.8158079756499923,Hydrictis_maculicollis:6.572321618650001):0.660699632250008,Enhydra_lutris:7.233021250999997):2.1656373588999926,(Lontra_canadensis:2.7710863206000127,((Lontra_felina:0.4189585264999849,Lontra_provocax:0.4189585264999849):1.0703289285000075,Lontra_longicaudis:1.489287454900019):1.2817988656999972):6.627572289199993):1.088306878200008,Pteronura_brasiliensis:10.486965487700004):1.656191639549995,(((Galictis_cuja:3.307530053999976,Galictis_vittata:3.307530053999976):0.9804775310500062,Lyncodon_patagonicus:4.28800758505):6.525685374900004,((Ictonyx_libyca:5.696274785600007,(Ictonyx_striatus:4.053234442100006,Poecilogale_albinucha:4.053234442100006):1.643040343500001):1.819198512550006,Vormela_peregusna:7.515473298249997):3.2982196617999904):1.3294641676000012):0.6452675909500094,((((Mustela_africana:2.386761197450017,Mustela_felipei:2.386761197450017):0.826935645949991,Mustela_frenata:3.2136968433999904):2.0177040905000077,Neovison_vison:5.231400933900009):4.178157541799994,(((((Mustela_altaica:2.727012594415001,Mustela_nivalis:2.727012594415001):1.370537692550002,(((((Mustela_eversmannii:0.5563448408650018,Mustela_putorius:0.5563448408650018):0.09134026409999763,Mustela_nigripes:0.6476851049999901):0.314323501349989,Mustela_lutreola:0.9620086063499897):0.4879712538500094,Mustela_sibirica:1.4499798600999974):0.7974204738499999,Mustela_itatsi:2.2474003339500044):1.8501499531000007):1.2966296616499946,Mustela_erminea:5.394179948700007):1.7562678589850087,Mustela_kathiah:7.150447807784996):1.061071262114993,(Mustela_nudipes:4.563921828750004,Mustela_strigidorsa:4.563921828750004):3.647597241049997):1.1980394058999977):3.378866242800015):1.4952208720999955,(Melogale_cucphuongensis:4.345909353399996,(Melogale_moschata:1.503099994349995,Melogale_personata:1.503099994349995):2.8428093589499994):9.937736237300005):1.2056979256499964,((Eira_barbara:8.306135523199991,Martes_pennanti:8.306135523199991):0.8478540729500104,(Gulo_gulo:7.73761097485,(((Martes_americana:1.7457025568499915,((Martes_martes:0.7022761283000136,Martes_zibellina:0.7022761283000136):0.5664240915500045,Martes_melampus:1.2687002199500022):0.47700233689999294):1.6464155668000053,Martes_foina:3.3921181236499933):3.4222551093499938,Martes_flavigula:6.814373232999994):0.9232377418500022):1.4163786213000051):6.335353920199999):0.7989459729000039,Mellivora_capensis:16.288289488850005):0.7429108547499936,(Arctonyx_collaris:5.176605547700003,((Meles_anakuma:1.3901587376000037,Meles_leucurus:1.3901587376000037):2.0156345094499954,Meles_meles:3.40579324705001):1.7708123006500003):11.854594796199997):2.648388241550002,Taxidea_taxus:19.67958858554999):9.31384093495,(((((Bassaricyon_alleni:1.6525043053499928,(Bassaricyon_gabbii:0.43047058149999273,Bassaricyon_medius:0.43047058149999273):1.2220337236500072):2.410333027349999,Bassaricyon_neblina:4.062837332699996):7.7647205944,((Nasua_narica:3.966636796449997,(Nasuella_meridensis:2.1388899849999987,Nasuella_olivacea:2.1388899849999987):1.8277468114499982):2.7409989100499956,Nasua_nasua:6.7076357064999925):5.119922220600003):7.4843545590999945,((Bassariscus_astutus:7.570768890299991,Bassariscus_sumichrasti:7.570768890299991):2.9973560377000013,(Procyon_cancrivorus:1.5917424539500011,Procyon_lotor:1.5917424539500011):8.976382474049991):8.743787558199998):3.5288696624000018,Potos_flavus:22.84078214835):6.152647371900002):2.5913113392799936):1.9335216561699973,((((Conepatus_chinga:3.5147915653000013,Conepatus_semistriatus:3.5147915653000013):4.044288753550006,Conepatus_mesoleucus:7.559080319049997):5.635799180780001,((Mephitis_macroura:2.2907869576499955,Mephitis_mephitis:2.2907869576499955):6.597839113500001,(Spilogale_gracilis:1.2759664479999948,Spilogale_putorius:1.2759664479999948):7.612659623149998):4.306253428580003):8.240462806969997,(Mydaus_javanensis:4.9252832094,Mydaus_marchei:4.9252832094):16.51005909700001):12.08292020914999):4.843673057700009):7.742930690900003,((((Atelocynus_microtis:3.05751893890001,(Cerdocyon_thous:2.6103944635000076,(((Pseudalopex_culpaeus:0.6659651013250141,Pseudalopex_fulvipes:0.6659651013150096):0.31460027558500414,((Pseudalopex_griseus:0.6276830077299955,Pseudalopex_vetulus:0.6276830077349977):0.22555341278500407,Pseudalopex_gymnocercus:0.8532364204900027):0.1273289564150133):0.36929858074999444,Pseudalopex_sechurae:1.3498639576499976):1.260530505850003):0.44712447549999723):2.6511887398499994,((Chrysocyon_brachyurus:3.658199372739997,Dusicyon_australis:3.658199372739997):1.005343493209999,Speothos_venaticus:4.663542865850005):1.0451648129000048):0.882822116749999,((Canis_adustus:3.6323430473000045,Canis_mesomelas:3.6323430473000045):1.782759985650003,((((Canis_aureus:1.9559097055499954,(Canis_latrans:1.6687936768500151,Canis_lupus:1.6687936768500151):0.287116028699991):0.6767694533499977,Canis_simensis:2.632679158849996):1.4282035143000016,Cuon_alpinus:4.060882673199995):0.8011695957000065,Lycaon_pictus:4.862052268900015):0.5530507641499938):1.1764267625500011):6.170287035550004,((Nyctereutes_procyonoides:11.0742241801,((Urocyon_cinereoargenteus:0.5099671004499982,Urocyon_littoralis:0.5099671004499982):8.634219355220015,(((((Vulpes_cana:0.9658210667000091,Vulpes_zerda:0.9658210667000091):0.30828028419999853,Vulpes_chama:1.2741013509499979):0.21547314154999597,(Vulpes_rueppellii:1.289830358595001,Vulpes_vulpes:1.289830358595001):0.19974413390500345):1.5159977056000038,(Vulpes_corsac:1.0900695170999875,Vulpes_ferrilata:1.0900695170999875):1.9155026810000066):1.313391689299987,(Vulpes_lagopus:1.9117615986499992,(Vulpes_macrotis:0.6980848347849893,Vulpes_velox:0.6980848347999924):1.2136767638500068):2.407202288749989):4.825222568270014):1.9300377247299885):0.8446929237000056,Otocyon_megalotis:11.918917103999995):0.8428997270500034):33.3430494335):2.0813438734499954):0.0;
