# Supplementary material for: An extraordinary fossil captures the struggle for existence during the Mesozoic
Source: Sci Rep. 2023 Jul 18;13:11221. doi: 10.1038/s41598-023-37545-8 (PMC10354204; doi:10.1038/s41598-023-37545-8)
Supplement: Supplementary file 2 — Supplementary Information 2. [file 41598_2023_37545_MOESM2_ESM.zip › Supplementary Information 2/Mammal_max_data_pared_log.csv]

Species	Log_predator_mass_in_g	Log_prey_mass_in_g	Hunting_Behaviour_for_max_prey
Canis_lupus	4.501832768	5.795588073	Pack
Canis_simensis	4.157210689	4.204119983	Pack
Crocuta_crocuta	4.80188357	6.582579207	Pack
Cuon_alpinus	4.197280558	5.249247289	Pack
Lycaon_pictus	4.342422483	5.772812945	Pack
Panthera_leo	5.200368706	6.582579207	Pack
Speothos_venaticus	3.801028944	5.229161093	Pack
Canis_aureus	3.984918677	3.803562945	Pack
Canis_latrans	4.078786583	5.733566732	Pack
Suricata_suricatta	2.863316911	1.426511261	Pack
Canis_adustus	4.016719615	4.194213145	Pack
Nyctereutes_procyonoides	3.624796549	3.309289411	Pack
Ursus_maritimus	5.570197013	6.140395128	Solitary
Acinonyx_jubatus	4.703960965	5.602059991	Solitary
Felis_nigripes	3.134422564	3.31114118	Solitary
Leopardus_geoffroyi	3.602059991	3.803562945	Solitary
Leopardus_guigna	3.348304863	3.522574633	Solitary
Lontra_canadensis	3.907809998	4.258263878	Solitary
Lynx_lynx	4.285557309	5.381782713	Solitary
Mustela_nigripes	2.957655167	3.527841198	Solitary
Mustela_sibirica	2.724971822	2.544068044	Solitary
Neofelis_nebulosa	4.290034611	5.249247289	Solitary
Otocolobus_manul	3.484299839	3.201123897	Solitary
Panthera_onca	4.923984952	5.468022226	Solitary
Panthera_pardus	4.719331204	5.750194085	Solitary
Panthera_tigris	5.209286172	5.812913357	Solitary
Paradoxurus_hermaphroditus	3.505149978	3.36064074	Solitary
Prionailurus_bengalensis	3.444196304	4.011570444	Solitary
Procyon_cancrivorus	3.840841011	3.803562945	Solitary
Puma_concolor	4.73202405	4.927164974	Solitary
Vulpes_ferrilata	3.743802854	3.698970004	Solitary
Mellivora_capensis	3.954242027	3.406412428	Solitary
Caracal_caracal	4.077890198	4.525967383	Solitary
Cerdocyon_thous	3.759037472	3.24304053	Solitary
Cryptoprocta_ferox	3.977723605	3.932751705	Solitary
Eira_barbara	3.616474464	3.789433337	Solitary
Felis_chaus	3.854791087	4.926710412	Solitary
Felis_margarita	3.450766258	2.961416348	Solitary
Felis_silvestris	3.660208799	3.366224911	Solitary
Galerella_sanguinea	2.735463161	3.602059991	Solitary
Genetta_tigrina	3.315250121	2.106360909	Solitary
Gulo_gulo	4.106955086	5.733566732	Solitary
Herpestes_javanicus	2.875061263	3.161368002	Solitary
Leopardus_pardalis	4.074816441	4.324975333	Solitary
Leopardus_tigrinus	3.352182518	2.882632671	Solitary
Leopardus_wiedii	3.514655317	3.912357586	Solitary
Lutra_lutra	3.947859475	4.19368103	Solitary
Lynx_canadensis	3.986001859	4.258263878	Solitary
Lynx_pardinus	4.043362278	4.643227575	Solitary
Lynx_rufus	3.804444082	4.927167902	Solitary
Martes_americana	2.941357365	3.527841198	Solitary
Martes_foina	3.224014811	3.581657301	Solitary
Martes_martes	3.113940012	3.581657301	Solitary
Martes_pennanti	3.574031268	3.870372298	Solitary
Meles_meles	4.074963739	3.581657301	Solitary
Melursus_ursinus	4.999999957	-0.522878745	Solitary
Mustela_erminea	2.454082271	3.6084351	Solitary
Mustela_frenata	2.278822168	3.195462372	Solitary
Mustela_nivalis	1.894592948	3.581657301	Solitary
Mustela_putorius	2.989249533	3.581657301	Solitary
Nandinia_binotata	3.335898992	3.034150992	Solitary
Nasua_nasua	3.576974475	3.473751116	Solitary
Neovison_vison	2.966141733	4.19368103	Solitary
Otocyon_megalotis	3.612584671	1.875813389	Solitary
Procyon_lotor	3.804392981	3.697229343	Solitary
Spilogale_putorius	2.753192248	2.550472957	Solitary
Taxidea_taxus	3.894435145	3.588935809	Solitary
Ursus_americanus	5.043362278	5	Solitary
Ursus_arctos	5.292892644	5.733566732	Solitary
Vulpes_cana	2.994976674	3.342422681	Solitary
Vulpes_lagopus	3.554412834	3.653212514	Solitary
Vulpes_macrotis	3.653209618	3.3842602	Solitary
Vulpes_rueppellii	3.511879352	3.452752355	Solitary
Vulpes_velox	3.319730494	3.527841198	Solitary
Vulpes_vulpes	3.683079474	4.352221313	Solitary
Vulpes_zerda	3.119628642	2.009238371	Solitary
Leopardus_colocolo	3.469822016	3.653212514	Solitary
Felis_bieti	3.739331003	3.392441928	NA
