# Supplementary material for: An extraordinary fossil captures the struggle for existence during the Mesozoic
Source: Sci Rep. 2023 Jul 18;13:11221. doi: 10.1038/s41598-023-37545-8 (PMC10354204; doi:10.1038/s41598-023-37545-8)
Supplement: Supplementary file 2 — Supplementary Information 2. [file 41598_2023_37545_MOESM2_ESM.zip › Supplementary Information 2/PGLS_analysis.R]

#load required packages
library(ape)
library(geiger)
library(nlme)
library(EnvStats)
require(devtools)
require(evomap)
require(AICcmodavg)

#set working directory
#setwd("C:\\Users\\jmallon\\Dropbox\\My Files -- DO NOT DELETE\\Research\\Fighting dino-mammal\\analysis")

#load data and tree
data <- read.csv("Mammal_max_data_pared_log.csv", row.names = 1, header=TRUE)
tree <- read.tree("Carnivora_MCC.tre")

#subset the data for solitary and pack hunters
solitary<-subset(data, Hunting_Behaviour_for_max_prey=="Solitary")
solitary
pack<-subset(data, Hunting_Behaviour_for_max_prey=="Pack")
pack

#check for congruency between data and tree
congruent.sol<-name.check(tree,solitary)
congruent.sol #no congruency
tree.trimmed1<-drop.tip(tree, congruent.sol$tree_not_data) #trims the extra tips from the tree
congruent.sol<-name.check(tree.trimmed1,solitary) #test solitary data for congruency again
congruent.sol #OK!

congruent.pack<-name.check(tree,pack)
congruent.pack #no congruency
tree.trimmed3<-drop.tip(tree, congruent.pack$tree_not_data) #trims the extra tips from the tree
congruent.pack<-name.check(tree.trimmed3,pack) #test solitary data for congruency again
congruent.pack #OK!

#############################################################################################################

#PGLS assuming Brownian motion model
 #for solitary forms
  sol.brownian <- gls(Log_prey_mass_in_g ~ Log_predator_mass_in_g, correlation = corBrownian(phy = tree.trimmed1, form=~"Species"),
                 data = solitary, method = "ML")
   summary(sol.brownian)
  plot(solitary[, c("Log_predator_mass_in_g", "Log_prey_mass_in_g")], xlab = "log predator mass (g)", ylab = "log maximum prey mass (g)", pch=21, bg="blue")
   abline(a = coef(sol.brownian)[1], b = coef(sol.brownian)[2], col="blue", lwd=2) #looks like there's an outlier

 #Rosner's test for outliers
  boxplot(sol.brownian$residuals)
  rosner.test <- rosnerTest(sol.brownian$residuals, k = 3) #k value from outliers IDed by boxplot
  rosner.test #sloth bear is an outlier
  solitary.trimmed <- solitary[-c(44), ] #deletes outlier 44 (sloth bear)

 #check for congruency again
  congruent.sol<-name.check(tree.trimmed1,solitary.trimmed) #data and tree not congruent
  tree.trimmed2<-drop.tip(tree.trimmed1, congruent.sol$tree_not_data) #trims the extra tips from the tree
  congruent.sol<-name.check(tree.trimmed2,solitary.trimmed)
  congruent.sol #OK!

 #rerun PGLS for solitary hunters again assuming Brownian motion
  sol.brownian <- gls(Log_prey_mass_in_g ~ Log_predator_mass_in_g, correlation = corBrownian(1, phy = tree.trimmed2, form=~"Species"),
               data = solitary.trimmed, method = "ML")
   summary(sol.brownian)
  par(mfrow=c(2,2)) #combine plots
  plot(solitary.trimmed[, c("Log_predator_mass_in_g", "Log_prey_mass_in_g")], main="Brownian motion", ylim=c(0,8), xlab = "log predator mass (g)", ylab = "log maximum prey mass (g)", pch=21, col="blue", bg="blue", cex = 1.5)
   abline(a = coef(sol.brownian)[1], b = coef(sol.brownian)[2], col="blue", lwd=2)
   sol.brownian_ci<-gls.ci(solitary.trimmed$Log_prey_mass_in_g,solitary.trimmed$Log_predator_mass_in_g,vcv(corBrownian(1, phy = tree.trimmed2, form=~"Species")))
    lines(sol.brownian_ci$CI.plot$X,sol.brownian_ci$CI.plot$Lower2.5,lty=2, col="blue")
    lines(sol.brownian_ci$CI.plot$X,sol.brownian_ci$CI.plot$Upper2.5,lty=2, col="blue")
    sol.brownian_pi<-gls.pi(solitary.trimmed$Log_prey_mass_in_g,solitary.trimmed$Log_predator_mass_in_g,vcv(corBrownian(1, phy = tree.trimmed2, form=~"Species")),1)
    lines(sol.brownian_pi$PI.plot$X,sol.brownian_pi$PI.plot$Lower2.5,lty=3, col="blue")
    lines(sol.brownian_pi$PI.plot$X,sol.brownian_pi$PI.plot$Upper2.5,lty=3, col="blue")

 #for pack hunters
  pack.brownian <- gls(Log_prey_mass_in_g ~ Log_predator_mass_in_g, correlation = corBrownian(phy = tree.trimmed3, form=~"Species"),
                 data = pack, method = "ML")
   summary(pack.brownian)
  points(pack$Log_predator_mass_in_g, pack$Log_prey_mass_in_g, pch=21, col="green3", bg="green3", cex = 1.5) #plot on solitary plot
   abline(a = coef(pack.brownian)[1], b = coef(pack.brownian)[2], col="green3", lwd = 2)
   pack.brownian_ci<-gls.ci(pack$Log_prey_mass_in_g,pack$Log_predator_mass_in_g,vcv(corBrownian(phy = tree.trimmed3, form=~"Species"))) #to create 95% confidence intervals
    lines(pack.brownian_ci$CI.plot$X,pack.brownian_ci$CI.plot$Lower2.5,lty=2, col="green3")
    lines(pack.brownian_ci$CI.plot$X,pack.brownian_ci$CI.plot$Upper2.5,lty=2, col="green3")
    pack.brownian_pi<-gls.pi(pack$Log_prey_mass_in_g,pack$Log_predator_mass_in_g,vcv(corBrownian(phy = tree.trimmed3, form=~"Species")),1) #to create 95% confidence intervals
    lines(pack.brownian_pi$PI.plot$X,pack.brownian_pi$PI.plot$Lower2.5,lty=3, col="green3")
    lines(pack.brownian_pi$PI.plot$X,pack.brownian_pi$PI.plot$Upper2.5,lty=3, col="green3")
 
 #plot the dino-mammal association using estimated masses
  points(log10(3430), log10(10600), pch = 8, cex = 1.5, col = "red")
  points(log10(5450), log10(23500), pch = 8, cex = 1.5, col = "black")
 
 ############################################################################################################
 
#PGLS assuming Ornstein-Uhlenbeck model
 #for solitary hunters
  sol.OU <- gls(Log_prey_mass_in_g ~ Log_predator_mass_in_g, correlation = corMartins(0.5, phy = tree.trimmed2, form=~"Species", fixed=FALSE),
                     data = solitary.trimmed, method = "ML")
   summary(sol.OU)
  plot(solitary.trimmed[, c("Log_predator_mass_in_g", "Log_prey_mass_in_g")], main="Ornstein-Uhlenbeck", ylim=c(0,8), xlab = "log predator mass (g)", ylab = "log maximum prey mass (g)", pch=21, col="blue", bg="blue", cex = 1.5)
  abline(a = coef(sol.OU)[1], b = coef(sol.OU)[2], col="blue", lwd=2) #plot regression
  sol.OU_ci<-gls.ci(solitary.trimmed$Log_prey_mass_in_g,solitary.trimmed$Log_predator_mass_in_g,vcv(corMartins(0.5,tree.trimmed2, form = ~"Species", fixed=FALSE))) #to create 95% confidence intervals
   lines(sol.OU_ci$CI.plot$X,sol.OU_ci$CI.plot$Lower2.5,lty=2, col="blue")
   lines(sol.OU_ci$CI.plot$X,sol.OU_ci$CI.plot$Upper2.5,lty=2, col="blue")
  sol.OU_pi<-gls.pi(solitary.trimmed$Log_prey_mass_in_g,solitary.trimmed$Log_predator_mass_in_g,vcv(corMartins(0.5,tree.trimmed2, form = ~"Species", fixed=FALSE)),1) #to create 95% prediction intervals
   lines(sol.OU_pi$PI.plot$X,sol.OU_pi$PI.plot$Lower2.5,lty=3, col="blue")
   lines(sol.OU_pi$PI.plot$X,sol.OU_pi$PI.plot$Upper2.5,lty=3, col="blue")

 #for pack hunters
  pack.OU <- gls(Log_prey_mass_in_g ~ Log_predator_mass_in_g, correlation = corMartins(0.5, phy = tree.trimmed3, form=~"Species", fixed=FALSE),
                      data = pack, method = "ML")
   summary(pack.OU)

  points(pack$Log_predator_mass_in_g, pack$Log_prey_mass_in_g, pch=21, col="green3", bg="green3", cex = 1.5) #plot on solitary plot
  abline(a = coef(pack.OU)[1], b = coef(pack.OU)[2], col="green3", lwd = 2)
  pack.OU_ci<-gls.ci(pack$Log_prey_mass_in_g,pack$Log_predator_mass_in_g,vcv(corMartins(1,tree.trimmed3, form = ~"Species", fixed=FALSE))) #to create 95% confidence intervals
   lines(pack.OU_ci$CI.plot$X,pack.OU_ci$CI.plot$Lower2.5,lty=2, col="green3")
   lines(pack.OU_ci$CI.plot$X,pack.OU_ci$CI.plot$Upper2.5,lty=2, col="green3")
  pack.OU_pi<-gls.pi(pack$Log_prey_mass_in_g,pack$Log_predator_mass_in_g,vcv(corMartins(1,tree.trimmed3, form = ~"Species", fixed=FALSE)),1) #to create 95% prediction intervals
   lines(pack.OU_pi$PI.plot$X,pack.OU_pi$PI.plot$Lower2.5,lty=3, col="green3")
   lines(pack.OU_pi$PI.plot$X,pack.OU_pi$PI.plot$Upper2.5,lty=3, col="green3")
 
 #plot the dino-mammal association using estimated masses
  points(log10(3430), log10(10600), pch = 8, cex = 1.5, col = "red")
  points(log10(5450), log10(23500), pch = 8, cex = 1.5, col = "black")
 
 ############################################################################################################
   
 #PGLS assuming Pagel's model
  #for solitary hunters
   sol.pagel <- gls(Log_prey_mass_in_g ~ Log_predator_mass_in_g, correlation = corPagel(0.5, phy = tree.trimmed2, form=~"Species",fixed=FALSE),
                   data = solitary.trimmed, method = "ML")
    summary(sol.pagel)
    new.mass <- data.frame(Log_predator_mass_in_g=c(log10(3430), log10(5450)))
    
   plot(solitary.trimmed[, c("Log_predator_mass_in_g", "Log_prey_mass_in_g")], main="Pagel", ylim=c(0,8), xlab = "log predator mass (g)", ylab = "log maximum prey mass (g)", pch=21, col="blue", bg="blue", cex = 1.5)
   abline(a = coef(sol.pagel)[1], b = coef(sol.pagel)[2], col="blue", lwd=2)
   sol.pagel_ci<-gls.ci(solitary.trimmed$Log_prey_mass_in_g,solitary.trimmed$Log_predator_mass_in_g,vcv(corPagel(0.5,tree.trimmed2, form=~"Species",fixed=FALSE))) #to create 95% confidence intervals
    lines(sol.pagel_ci$CI.plot$X,sol.pagel_ci$CI.plot$Lower2.5,lty=2, col="blue")
    lines(sol.pagel_ci$CI.plot$X,sol.pagel_ci$CI.plot$Upper2.5,lty=2, col="blue")
   sol.pagel_pi<-gls.pi(solitary.trimmed$Log_prey_mass_in_g,solitary.trimmed$Log_predator_mass_in_g,vcv(corPagel(0.5,tree.trimmed2, form=~"Species",fixed=FALSE)),1) #to create 95% prediction intervals
    lines(sol.pagel_pi$PI.plot$X,sol.pagel_pi$PI.plot$Lower2.5,lty=3, col="blue")
    lines(sol.pagel_pi$PI.plot$X,sol.pagel_pi$PI.plot$Upper2.5,lty=3, col="blue")
    
  #for pack hunters
    pack.pagel <- gls(Log_prey_mass_in_g ~ Log_predator_mass_in_g, correlation = corPagel(0.7, phy = tree.trimmed3, form=~"Species",fixed=FALSE),
                       data = pack, method = "ML")
     summary(pack.pagel)
     
    points(pack$Log_predator_mass_in_g, pack$Log_prey_mass_in_g, pch=21, col="green3", bg="green3", cex = 1.5) #plot on solitary plot
    abline(a = coef(pack.pagel)[1], b = coef(pack.pagel)[2], col="green3", lwd = 2)
    pack.pagel_ci<-gls.ci(pack$Log_prey_mass_in_g,pack$Log_predator_mass_in_g,vcv(corPagel(0.7,tree.trimmed3, form=~"Species",fixed=FALSE))) #to create 95% confidence intervals
    lines(pack.pagel_ci$CI.plot$X,pack.pagel_ci$CI.plot$Lower2.5,lty=2, col="green3")
    lines(pack.pagel_ci$CI.plot$X,pack.pagel_ci$CI.plot$Upper2.5,lty=2, col="green3")
    pack.pagel_pi<-gls.pi(pack$Log_prey_mass_in_g,pack$Log_predator_mass_in_g,vcv(corPagel(0.7,tree.trimmed3, form=~"Species",fixed=FALSE)),1) #to create 95% prediction intervals
    lines(pack.pagel_pi$PI.plot$X,pack.pagel_pi$PI.plot$Lower2.5,lty=3, col="green3")
    lines(pack.pagel_pi$PI.plot$X,pack.pagel_pi$PI.plot$Upper2.5,lty=3, col="green3")
    
  #plot the dino-mammal association using estimated masses
   points(log10(3430), log10(10600), pch = 8, cex = 1.5, col = "red")
   points(log10(5450), log10(23500), pch = 8, cex = 1.5, col = "black")
   
#############################################################################################################
   
#PGLS assuming ACDC model w/ g = 0.5 ("early burst")
 #for solitary hunters
  sol.ACDC <- gls(Log_prey_mass_in_g ~ Log_predator_mass_in_g, correlation = corBlomberg(0.5, phy = tree.trimmed2, form=~"Species", fixed=TRUE),
                    data = solitary.trimmed, method = "ML")
   summary(sol.ACDC)
  plot(solitary.trimmed[, c("Log_predator_mass_in_g", "Log_prey_mass_in_g")], main="ACDC (g = 0.5)", ylim=c(0,8), xlab = "log predator mass (g)", ylab = "log maximum prey mass (g)", pch=21, col="blue", bg="blue", cex = 1.5)
   abline(a = coef(sol.ACDC)[1], b = coef(sol.ACDC)[2], col="blue", lwd=2)
   sol.ACDC_ci<-gls.ci(solitary.trimmed$Log_prey_mass_in_g,solitary.trimmed$Log_predator_mass_in_g,vcv(corBlomberg(0.5, phy = tree.trimmed2, form=~"Species", fixed=TRUE))) #to create 95% confidence intervals
   lines(sol.ACDC_ci$CI.plot$X,sol.ACDC_ci$CI.plot$Lower2.5,lty=2, col="blue")
   lines(sol.ACDC_ci$CI.plot$X,sol.ACDC_ci$CI.plot$Upper2.5,lty=2, col="blue")
   sol.ACDC_pi<-gls.pi(solitary.trimmed$Log_prey_mass_in_g,solitary.trimmed$Log_predator_mass_in_g,vcv(corBlomberg(0.5,phy=tree.trimmed2, form=~"Species",fixed=TRUE)),1) #to create 95% prediction intervals
   lines(sol.ACDC_pi$PI.plot$X,sol.ACDC_pi$PI.plot$Lower2.5,lty=3, col="blue")
   lines(sol.ACDC_pi$PI.plot$X,sol.ACDC_pi$PI.plot$Upper2.5,lty=3, col="blue")
   
 #for pack hunters
  pack.ACDC <- gls(Log_prey_mass_in_g ~ Log_predator_mass_in_g, correlation = corBlomberg(0.5, phy = tree.trimmed3, form=~"Species",fixed=TRUE),
                     data = pack, method = "ML")
   summary(pack.ACDC)
  points(pack$Log_predator_mass_in_g, pack$Log_prey_mass_in_g, pch=21, col="green3", bg="green3", cex = 1.5) #plot on solitary plot
   abline(a = coef(pack.ACDC)[1], b = coef(pack.ACDC)[2], col="green3", lwd = 2)
   pack.ACDC_ci<-gls.ci(pack$Log_prey_mass_in_g,pack$Log_predator_mass_in_g,vcv(corBlomberg(0.5, phy = tree.trimmed3, form=~"Species",fixed=TRUE))) #to create 95% confidence intervals
   lines(pack.ACDC_ci$CI.plot$X,pack.ACDC_ci$CI.plot$Lower2.5,lty=2, col="green3")
   lines(pack.ACDC_ci$CI.plot$X,pack.ACDC_ci$CI.plot$Upper2.5,lty=2, col="green3")
   pack.ACDC_pi<-gls.pi(pack$Log_prey_mass_in_g,pack$Log_predator_mass_in_g,vcv(corBlomberg(0.5,phy=tree.trimmed3, form=~"Species",fixed=TRUE)),1) #to create 95% prediction intervals
   lines(pack.ACDC_pi$PI.plot$X,pack.ACDC_pi$PI.plot$Lower2.5,lty=3, col="green3")
   lines(pack.ACDC_pi$PI.plot$X,pack.ACDC_pi$PI.plot$Upper2.5,lty=3, col="green3")
   
   #plot the dino-mammal association using estimated masses
   points(log10(3430), log10(10600), pch = 8, cex = 1.5, col = "red")
   points(log10(5450), log10(23500), pch = 8, cex = 1.5, col = "black")
   
############################################################################################################
