# Supplementary material for: An extraordinary fossil captures the struggle for existence during the Mesozoic
Source: Sci Rep. 2023 Jul 18;13:11221. doi: 10.1038/s41598-023-37545-8 (PMC10354204; doi:10.1038/s41598-023-37545-8)
Supplement: Supplementary file 2 — Supplementary Information 2. [file 41598_2023_37545_MOESM2_ESM.zip › Supplementary Information 2/PGLS_raw_data.xlsx]

## Sheet: Data
Predator_common_name	Predator_genus	Predator_species	Predator_full_name	Predator_mass_in_g	Max_prey_common_name	Max_prey_genus	Max_prey_species	Prey_mass_in_g	Interaction citation	Predator_mass_citation	Prey_mass_citation	Habitat	Hunting_Behaviour_for_max_prey	Diet_group	Notes
Dingo	Canis	dingo	Canis dingo	4.30103	Red Kangaroo	Macropus	rufus	4.59073	Wolf and Ripple, 2016	Letnic et al., 2012	Wolf and Ripple, 2016	Terrestrial	Pack	Mostly Carnivorous	Some debate as to whether Canis dingo is separate species from Canis lupus
Grey Wolf	Canis	lupus	Canis lupus	4.50183	American Bison	Bison	bison	5.79559	Wolf and Ripple, 2016	Jones et al., 2009	Wolf and Ripple, 2016	Terrestrial	Pack	Completely Carnivorous
Red Wolf	Canis	rufus	Canis rufus	4.38021	White-tailed Deer	Odocoileus	virginianus	4.88024	Wolf and Ripple, 2016	Paradiso and Nowak, 1972	Wolf and Ripple, 2016	Terrestrial	Pack	Completely Carnivorous
Ethiopian Wolf	Canis	simensis	Canis simensis	4.15721	Mountain Nyala	Tragelaphus	buxtoni	4.20412	Sillero-Zubiri and Gottelli, 1995	Jones et al., 2009	Jones et al., 2009	Terrestrial	Pack	Completely Carnivorous	Juveniles (mass used is estimated neonate body mass based off of mass ratio for others in same genus)
Spotted Hyena	Crocuta	crocuta	Crocuta crocuta	4.80188	African Bush Elephant	Loxodonta	africana	6.58258	Wolf and Ripple, 2016	Jones et al., 2009	Wolf and Ripple, 2016	Terrestrial	Pack	Completely Carnivorous
Dhole	Cuon	alpinus	Cuon alpinus	4.19728	Sambar Deer	Rusa	unicolor	5.24925	Wolf and Ripple, 2016	de Magalhaes and Costa, 2009	Wolf and Ripple, 2016	Terrestrial	Pack	Mostly Carnivorous
African Wild Dog	Lycaon	pictus	Lycaon pictus	4.34242	African Buffalo	Syncerus	caffer	5.77281	Wolf and Ripple, 2016	Jones et al., 2009	Wolf and Ripple, 2016	Terrestrial	Pack	Completely Carnivorous
Lion	Panthera	leo	Panthera leo	5.20037	African Bush Elephant	Loxodonta	africana	6.58258	Wolf and Ripple, 2016	Jones et al., 2009	Wolf and Ripple, 2016	Terrestrial	Pack	Mostly Carnivorous
Bush Dog	Speothos	venaticus	Speothos venaticus	3.80103	South American Tapir	Tapirus	terrestris	5.22916	de Mello Beisiegel and Zuercher, 2005	Jones et al., 2009	Jones et al., 2009	Terrestrial	Pack	Completely Carnivorous
Golden Jackal	Canis	aureus	Canis aureus	3.98492	Coypu	Myocastor	coypus	3.80356	Cirovic et al., 2014	Jones et al., 2009	Jones et al., 2009	Terrestrial	Pack	Mostly Carnivorous
Coyote	Canis	latrans	Canis latrans	4.07879	Moose	Alces	americanus	5.73357	Benson and Patterson, 2013	Jones et al., 2009	Jones et al., 2009	Terrestrial	Pack	Mostly Carnivorous	Some debate as to whether Alces americanus is separate species from Alces alces; coyotes typically solitary hunters but cooperate for larger prey
Meerkat	Suricata	suricatta	Suricata suricatta	2.86332	Common Giant Ground Gecko	Chondrodactylus	angulifer	1.42651	Dooland and MacDonald, 1996	Jones et al., 2009	Feldman et al., 2016	Terrestrial	Pack	Mostly Insectivorous
Side-Striped Jackal	Canis	adustus	Canis adustus	4.01672	Common Duiker	Sylvicapra	grimmia	4.19421	Atkinson et al., 2002	Jones et al., 2009	Jones et al., 2009	Terrestrial	Pack	Omnivorous
Raccoon Dog	Nyctereutes	procyonoides	Nyctereutes procyonoides	3.6248	Common Eider	Somateria	mollissima	3.30929	Sutor et al., 2010	Jones et al., 2009	Dunning, 2007	Terrestrial	Pack	Omnivorous
Polar Bear	Ursus	maritimus	Ursus maritimus	5.5702	Beluga	Delphinapterus	leucas	6.1404	Galicia et al., 2015	Jones et al., 2009	Jones et al., 2009	Marine/Terrestrial	Solitary	Completely Carnivorous
Cheetah	Acinonyx	jubatus	Acinonyx jubatus	4.70396	Plains Zebra	Equus	quagga	5.60206	Hayward et al., 2006	Jones et al., 2009	Jones et al., 2009	Terrestrial	Solitary	Completely Carnivorous
Asiatic Golden Cat	Catopuma	temminckii	Catopuma temminckii	3.88798	Dusky Leaf Monkey	Trachypithecus	obscurus	3.86021	Kawanishi and Sunquist, 2008	Jones et al., 2009	Jones et al., 2009	Terrestrial	Solitary	Completely Carnivorous	diet is not well studied
Black-Footed Cat	Felis	nigripes	Felis nigripes	3.13442	Cape Hare	Lepus	capensis	3.31114	Renard et al., 2015	Jones et al., 2009	Jones et al., 2009	Terrestrial	Solitary	Completely Carnivorous
Geoffroy's Cat	Leopardus	geoffroyi	Leopardus geoffroyi	3.60206	Coypu	Myocastor	coypus	3.80356	Sousa and Bager, 2008	de Magalhaes and Costa, 2009	Jones et al., 2009	Terrestrial	Solitary	Completely Carnivorous
Kodkod	Leopardus	guigna	Leopardus guigna	3.3483	Domestic Goose	Anser	anser domesticus	3.52257	Freer, 2004	de Magalhaes and Costa, 2009	Dunning, 2007	Terrestrial	Solitary	Completely Carnivorous	diet is not well studied
Andean Mountain Cat	Leopardus	jacobitus	Leopardus jacobitus	3.91029	European Hare	Lepus	europaeus	3.58166	Walker et al., 2007	Jones et al., 2009	Jones et al., 2009	Terrestrial	Solitary	Completely Carnivorous	diet is not well studied
North American River Otter	Lontra	canadensis	Lontra canadensis	3.90781	North American Beaver	Castor	canadensis	4.25826	Reid et al., 1994	Jones et al., 2009	Jones et al., 2009	Terrestrial	Solitary	Completely Carnivorous	likely just juveniles
Eurasian Lynx	Lynx	lynx	Lynx lynx	4.28556	Red Deer	Cervus	elaphus	5.38178	Wolf and Ripple, 2016	Jones et al., 2009	Wolf and Ripple, 2016	Terrestrial	Solitary	Completely Carnivorous
Black-Footed Ferret	Mustela	nigripes	Mustela nigripes	2.95766	White-Tailed Jackrabbit	Lepus	townsendii	3.52784	Campbell et al., 1987	Jones et al., 2009	Jones et al., 2009	Terrestrial	Solitary	Completely Carnivorous	diet is not well studied
Siberian Weasel	Mustela	sibirica	Mustela sibirica	2.72497	Pigeon-Sized Birds	NA	NA	2.54407	Tatara and Doi, 1994	Jones et al., 2009	Dunning, 2007	Terrestrial	Solitary	Mostly Carnivorous	specific bird identification not given
Sunda Clouded Leopard	Neofelis	diardi	Neofelis diardi	4.30211	Sambar Deer	Rusa	unicolor	5.24925	Wolf and Ripple, 2016	Hearn et al., 2013	Wolf and Ripple, 2016	Terrestrial	Solitary	Completely Carnivorous
Clouded Leopard	Neofelis	nebulosa	Neofelis nebulosa	4.29003	Sambar Deer	Rusa	unicolor	5.24925	Wolf and Ripple, 2016	de Magalhaes and Costa, 2009	Wolf and Ripple, 2016	Terrestrial	Solitary	Completely Carnivorous
Pallas's Cat	Otocolobus	manul	Otocolobus manul	3.4843	Tolai Hare	Lepus	tolai	3.20112	Ross et al., 2010	Jones et al., 2009	Jones et al., 2009	Terrestrial	Solitary	Completely Carnivorous
Jaguar	Panthera	onca	Panthera onca	4.92398	Baird's Tapir	Tapirus	bairdii	5.46802	Wolf and Ripple, 2016	Jones et al., 2009	Wolf and Ripple, 2016	Terrestrial	Solitary	Completely Carnivorous
Leopard	Panthera	pardus	Panthera pardus	4.71933	Common Eland	Taurotragus	oryx	5.75019	Hayward et al., 2006	Jones et al., 2009	Jones et al., 2009	Terrestrial	Solitary	Completely Carnivorous
Tiger	Panthera	tigris	Panthera tigris	5.20929	Gaur	Bos	gaurus	5.81291	Hayward et al., 2012	Jones et al., 2009	Hayward et al., 2012	Terrestrial	Solitary	Completely Carnivorous
Snow Leopard	Panthera	uncia	Panthera uncia	4.51188	Siberian Ibex	Capra	sibirica	5.11394	Wolf and Ripple, 2016	Jones et al., 2009	Wolf and Ripple, 2016	Terrestrial	Solitary	Completely Carnivorous
Asian Palm Civet	Paradoxurus	hermaphroditus	Paradoxurus hermaphroditus	3.50515	Indian Hare	Lepus	nigricollis	3.36064	Khan et al., 2019	Jones et al., 2009	Jones et al., 2009	Terrestrial	Solitary	Omnivorous
Leopard Cat	Prionailurus	bengalensis	Prionailurus bengalensis	3.4442	Sambar Deer	Rusa	unicolor	4.01157	Shehzad et al, 2012	Jones et al., 2009	Jones et al., 2009	Terrestrial	Solitary	Completely Carnivorous	young juveniles of prey (mass used is neonate body mass)
Crab-Eating Raccoon	Procyon	cancrivorus	Procyon cancrivorus	3.84084	Coypu	Myocastor	coypus	3.80356	Quintela et al., 2014	Jones et al., 2009	Jones et al., 2009	Terrestrial	Solitary	Mostly Insectivorous
African Golden Cat	Profelis	aurata	Profelis aurata	4.0522	Blue Duiker	Philantomba	monticola	3.68985	Bahaa-el-Din et al., 2014	Jones et al., 2009	Jones et al., 2009	Terrestrial	Solitary	Completely Carnivorous	potentially preys on larger duikers and/or bushpigs; diet is not well studied
Puma	Puma	concolor	Puma concolor	4.73202	Mule Deer	Odocoileus	hemionus	4.92716	Wolf and Ripple, 2016	Jones et al., 2009	Wolf and Ripple, 2016	Terrestrial	Solitary	Completely Carnivorous
Tibetan Fox	Vulpes	ferrilata	Vulpes ferrilata	3.7438	Himalayan Marmot	Marmota	himalayana	3.69897	Clark et al., 2008	Jones et al., 2009	Wilman et al., 2014	Terrestrial	Solitary	Completely Carnivorous
Honey Badger	Mellivora	capensis	Mellivora capensis	3.95424	South African Springhare	Pedetes	capensis	3.40641	Begg et al., 2003	Jones et al., 2009	Jones et al., 2009	Terrestrial	Solitary	Mostly Carnivorous	some anecdotal evidence of larger prey (ungulates) but diet research lacking
Caracal	Caracal	caracal	Caracal caracal	4.07789	Springbok	Antidorcas	marsupialis	4.52597	Avenant and Nel, 2002	Jones et al., 2009	Jones et al., 2009	Terrestrial	Solitary	Completely Carnivorous
Crab-Eating Fox	Cerdocyon	thous	Cerdocyon thous	3.75904	Orange-Spined Hairy Dwarf Porcupine	Sphiggurus	villosus	3.24304	Rocha et al., 2008	Jones et al., 2009	Jones et al., 2009	Terrestrial	Solitary	Mostly Insectivorous
Fossa	Cryptoprocta	ferox	Cryptoprocta ferox	3.97772	Indri	Indri	indri	3.93275	A-Z Animals, 2013	Jones et al., 2009	Jones et al., 2009	Terrestrial	Solitary	Mostly Carnivorous	no papers written on this interaction but frequently mentioned
Tayra	Eira	barbara	Eira barbara	3.61647	Red-Handed Howler Monkey	Alouatta	belzebel	3.78943	Camargo and Ferrari, 2007	Jones et al., 2009	Jones et al., 2009	Terrestrial	Solitary	Mostly Carnivorous
Cat	Felis	catus	Felis catus	3.46012	European Rabbit	Oryctolagus	cuniculus	3.20155	Dickman and Newsome, 2015	Jones et al., 2009	Jones et al., 2009	Terrestrial	Solitary	Completely Carnivorous	?potentially larger prey
Jungle Cat	Felis	chaus	Felis chaus	3.85479	Wild Boar	Sus	scrofa	4.92671	Myers et al., 2013	Jones et al., 2009	Jones et al., 2009	Terrestrial	Solitary	Completely Carnivorous
Sand Cat	Felis	margarita	Felis margarita	3.45077	Cape Hare	Lepus	capensis	2.96142	Cole and Wilson, 2015	Jones et al., 2009	Jones et al., 2009	Terrestrial	Solitary	Completely Carnivorous	Likely just juveniles (mass used is weaning body mass)
Wildcat	Felis	silvestris	Felis silvestris	3.66021	Granada Hare	Lepus	granatensis	3.36622	Malo et al., 2006	Jones et al., 2009	Jones et al., 2009	Terrestrial	Solitary	Mostly Carnivorous
Slender Mongoose	Galerella	sanguinea	Galerella sanguinea	2.73546	Dik-Dik	Madoqua	NA	3.60206	Kennedy et al., 2014	Jones et al., 2009	Jones et al., 2009	Terrestrial	Solitary	Mostly Insectivorous	unknown species; anecdotal observation of mongoose attacking dik-dik; no study found dik-dik in mongoose scat though
Cape Genet	Genetta	tigrina	Genetta tigrina	3.31525	African Marsh Rat	Dasymys	incomtus	2.10636	Roberts et al., 2007	Jones et al., 2009	Jones et al., 2009	Terrestrial	Solitary	Mostly Carnivorous
Wolverine	Gulo	gulo	Gulo gulo	4.10696	Moose	Alces	americanus	5.73357	Lofroth et al., 2007	Jones et al., 2009	Jones et al., 2009	Terrestrial	Solitary	Omnivorous
Jaguarundi	Herpailurus	yagouaroundi	Herpailurus yagouaroundi	3.83727	Lowland Paca	Cuniculus	paca	3.91236	Wang, 2002	Jones et al., 2009	Jones et al., 2009	Terrestrial	Solitary	Mostly Carnivorous
Small Asian Mongoose	Herpestes	javanicus	Herpestes javanicus	2.87506	White-tailed Deer	Odocoileus	virginianus	3.16137	Seaman and Randall, 1962	Jones et al., 2009	Seaman and Randall, 1962	Terrestrial	Solitary	Mostly Carnivorous	Faun
Ocelot	Leopardus	pardalis	Leopardus pardalis	4.07482	Collared Peccary	Pecari	tajacu	4.32498	Moreno et al., 2006	Jones et al., 2009	Jones et al., 2009	Terrestrial	Solitary	Completely Carnivorous
Oncilla	Leopardus	tigrinus	Leopardus tigrinus	3.35218	Long-Nosed Short-Tailed Opossum	Monodelphis	scalops	2.88263	Nagy-Reis et al., 2019	de Magalhaes and Costa, 2009	Jones et al., 2009	Terrestrial	Solitary	Completely Carnivorous	diet is not well studied
Margay	Leopardus	wiedii	Leopardus wiedii	3.51466	Lowland Paca	Cuniculus	paca	3.91236	Wang, 2002	Jones et al., 2009	Jones et al., 2009	Terrestrial	Solitary	Mostly Carnivorous
Serval	Leptailurus	serval	Leptailurus serval	4.07918	Southern Reedbuck	Redunca	arundinum	4.76387	Ramesh and Downs, 2014	Jones et al., 2009	Jones et al., 2009	Terrestrial	Solitary	Completely Carnivorous
Eurasian Otter	Lutra	lutra	Lutra lutra	3.94786	Northern Pike	Esox	lucius	4.19368	Brzezinski, 2006	Jones et al., 2009	de Magalhaes and Costa, 2009	Terrestrial	Solitary	Mostly Carnivorous	likely not full sized pike
Canada Lynx	Lynx	canadensis	Lynx canadensis	3.986	North American Beaver	Castor	canadensis	4.25826	Poole, 2003	Jones et al., 2009	Jones et al., 2009	Terrestrial	Solitary	Completely Carnivorous
Iberian Lynx	Lynx	pardinus	Lynx pardinus	4.04336	Red Deer	Cervus	elaphus	4.64323	Gil-Sanchez, 2006	Jones et al., 2009	Jones et al., 2009	Terrestrial	Solitary	Completely Carnivorous	Juveniles of prey (mass used is weaning body mass)
Bobcat	Lynx	rufus	Lynx rufus	3.80444	Mule Deer	Odocoileus	hemionus	4.92717	Leopold and Krausman, 1986	Jones et al., 2009	Jones et al., 2009	Terrestrial	Solitary	Completely Carnivorous
American Marten	Martes	americana	Martes americana	2.94136	White-Tailed Jackrabbit	Lepus	townsendii	3.52784	Hargis and McCullough, 1984	Jones et al., 2009	Jones et al., 2009	Terrestrial	Solitary	Mostly Carnivorous
Stone Marten	Martes	foina	Martes foina	3.22401	European Hare	Lepus	europaeus	3.58166	Bakaloudis et al., 2012	Jones et al., 2009	Jones et al., 2009	Terrestrial	Solitary	Mostly Carnivorous
European Pine Marten	Martes	martes	Martes martes	3.11394	European Hare	Lepus	europaeus	3.58166	Posluzny et al., 2007	Jones et al., 2009	Jones et al., 2009	Terrestrial	Solitary	Mostly Carnivorous
Fisher	Martes	pennanti	Martes pennanti	3.57403	North American Porcupine	Erethizon	dorsatum	3.87037	Giuliano et al., 1989	Jones et al., 2009	Jones et al., 2009	Terrestrial	Solitary	Mostly Carnivorous
European Badger	Meles	meles	Meles meles	4.07496	European Hare	Lepus	europaeus	3.58166	Goszczynski et al., 2006	Jones et al., 2009	Jones et al., 2009	Terrestrial	Solitary	Omnivorous
Sloth Bear	Melursus	ursinus	Melursus ursinus	5	Various Insecta	NA	NA	-0.522879	Laurie and Seidensticker, 1977	Jones et al., 2009	Rasib et al., 2014; Tan, 2007	Terrestrial	Solitary	Mostly Insectivorous
Stoat	Mustela	erminea	Mustela erminea	2.45408	Alpine Marmot	Marmota	marmota	3.60844	Martinoli et al., 2001	Jones et al., 2009	Jones et al., 2009	Terrestrial	Solitary	Mostly Carnivorous
Long-Tailed Weasel	Mustela	frenata	Mustela frenata	2.27882	Snowshoe Hare	Lepus	americanus	3.19546	Smith et al., 2003	Jones et al., 2009	Jones et al., 2009	Terrestrial	Solitary	Completely Carnivorous
Least Weasel	Mustela	nivalis	Mustela nivalis	1.89459	European Hare	Lepus	europaeus	3.58166	Moors, 1975	Jones et al., 2009	Jones et al., 2009	Terrestrial	Solitary	Completely Carnivorous	?potentially just carrion or Oryctolagus cuniculus
European Polecat	Mustela	putorius	Mustela putorius	2.98925	European Hare	Lepus	europaeus	3.58166	Rysava-Novakova and Koubek, 2009	Jones et al., 2009	Jones et al., 2009	Terrestrial	Solitary	Mostly Carnivorous
African Palm Civet	Nandinia	binotata	Nandinia binotata	3.3359	Potto	Perodicticus	potto	3.03415	Charles-Dominique, 1978	Jones et al., 2009	Jones et al., 2009	Terrestrial	Solitary	Mostly Herbivorous
South American Coati	Nasua	nasua	Nasua nasua	3.57697	Azara's Agouti	Dasyprocta	azarae	3.47375	Cassia-Bianchi et al., 2014	Jones et al., 2009	Jones et al., 2009	Terrestrial	Solitary	Mostly Herbivorous	?potentially just carrion
American Mink	Neovison	vison	Neovison vison	2.96614	Northern Pike	Esox	lucius	4.19368	Jedrzejewska et al., 2001	de Magalhaes and Costa, 2009	de Magalhaes and Costa, 2009	Terrestrial	Solitary	Mostly Carnivorous	likely not full sized pike
Bat-Eared Fox	Otocyon	megalotis	Otocyon megalotis	3.61258	African Mole Rat	Cryptomys	hottentus	1.87581	Klare et al., 2011	Jones et al., 2009	Jones et al., 2009	Terrestrial	Solitary	Mostly Insectivorous
Raccoon	Procyon	lotor	Procyon lotor	3.80439	Common Loon	Gavia	immer	3.69723	Parsons et al., 2013	Jones et al., 2009	Dunning, 2007	Terrestrial	Solitary	Omnivorous
Aardwolf	Proteles	cristata	Proteles cristata	3.91059	Domestic Goose	Anser	anser domesticus	3.60206	Yarnell and MacTavish, 2013	Jones et al., 2009	Yarnell and MacTavish, 2013	Terrestrial	Solitary	Completely Insectivorous	extremely rare occurrence of predation on vertebrate; typically eats exclusively termites (<1 g)
Eastern Spotted Skunk	Spilogale	putorius	Spilogale putorius	2.75319	Rock Pigeon	Columba	livia	2.55047	Crabb, 1941	Jones et al., 2009	Dunning, 2007	Terrestrial	Solitary	Omnivorous
American Badger	Taxidea	taxus	Taxidea taxus	3.89444	Groundhog	Marmota	monax	3.58894	Tumlison and Surf, 2016	Jones et al., 2009	Jones et al., 2009	Terrestrial	Solitary	Mostly Carnivorous
American Black Bear	Ursus	americanus	Ursus americanus	5.04336	Moose	Alces	americanus	5	Popp et al., 2018	Jones et al., 2009	Jones et al., 2009	Terrestrial	Solitary	Mostly Herbivorous	Juveniles of prey (mass used is estimated weaning body mass based off mass ratio for Alces alces)
Brown Bear	Ursus	arctos	Ursus arctos	5.29289	Moose	Alces	americanus	5.73357	Mattson, 1997	Jones et al., 2009	Jones et al., 2009	Terrestrial	Solitary	Mostly Herbivorous
Blanford's Fox	Vulpes	cana	Vulpes cana	2.99498	Nubian Ibex	Capra	nubiana	3.34242	Geffen et al., 1992	Jones et al., 2009	Jones et al., 2009	Terrestrial	Solitary	Mostly Herbivorous	Ibex offspring; mass estimated based off of neonate body mass to adult body mass ratio of other ibex species
Arctic Fox	Vulpes	lagopus	Vulpes lagopus	3.55441	Ringed Seal	Pusa	hispida	3.65321	Smith, 1976	Jones et al., 2009	Jones et al., 2009	Terrestrial	Solitary	Mostly Carnivorous	Ringed seal pups; neonate mass noted here but larger pups possible consumed (up to 14000 g)
Kit Fox	Vulpes	macrotis	Vulpes macrotis	3.65321	Black-Tailed Jackrabbit	Lepus	californicus	3.38426	Byerly et al., 2018	Jones et al., 2009	Jones et al., 2009	Terrestrial	Solitary	Mostly Carnivorous
Ruppell's Fox	Vulpes	rueppellii	Vulpes rueppellii	3.51188	Egyptian Mastigure	Uromastyx	aegyptia	3.45275	Lariviere and Seddon, 2001	Jones et al., 2009	Feldman et al., 2016	Terrestrial	Solitary	Mostly Carnivorous
Swift Fox	Vulpes	velox	Vulpes velox	3.31973	White-Tailed Jackrabbit	Lepus	townsendii	3.52784	Uresk and Sharps, 1986	Jones et al., 2009	Jones et al., 2009	Terrestrial	Solitary	Mostly Carnivorous
Red Fox	Vulpes	vulpes	Vulpes vulpes	3.68308	Roe Deer	Capreolus	capreolus	4.35222	Cederlund and Lindstrom, 1983	Jones et al., 2009	Jones et al., 2009	Terrestrial	Solitary	Mostly Carnivorous
Fennec Fox	Vulpes	zerda	Vulpes zerda	3.11963	Fat Sand Rat	Psammomys	obesus	2.00924	Brahmi et al., 2012	Jones et al., 2009	Jones et al., 2009	Terrestrial	Solitary	Mostly Carnivorous	possibly preys on sandgrouse (>200 g); diet is not well studied
Pantanal Cat	Leopardus	braccatus	Leopardus braccatus	3.51851	Brazilian Guinea Pig	Cavia	aperea	2.71965	Barstow and Leslie, 2012	Barstow and Leslie, 2012	Jones et al., 2009	Terrestrial	Solitary?	Completely Carnivorous	diet is not well studied; potentially conspecific with Leopardus colocola
Colocolo	Leopardus	colocolo	Leopardus colocolo	3.46982	Flamingo (3 potential species)	Phoenicopterus/Phoenicoparrus	chilensis/jamesi/andinus	3.65321	Napolitano et al., 2008	de Magalhaes and Costa, 2009	Napolitano et al., 2008	Terrestrial	Solitary?	Completely Carnivorous	diet is not well studied
Chinese Mountain Cat	Felis	bieti	Felis bieti	3.73933	Woolly Hare	Lepus	oiostolus	3.39244	He et al., 2004	Jones et al., 2009	Jones et al., 2009	Terrestrial	Unknown	Completely Carnivorous	diet is not well studied

## Sheet: References
Atkinson R.P.D., Macdonald D.W. & Kamizola R. (2002) Dietary opportunism in side-striped jackals Canis adustus Sundevall. Journal of Zoology 257, 129-139. https://doi.org/10.1017/S0952836902000729
Avenant N.L. & Nel J.A.J. (2002) Among habitat variation in prey availability and use by caracal Felis caracal. Mammalian Biology 67, 18–33. https://doi.org/10.1078/1616-5047-00002
A-Z Animals: Indri (Oct 2019) Available at: https://a-z-animals.com/animals/indri/
Bahaa-el-din L., Henschel P., Butynski T.M., Macdonald D.W., Mills D., Slotow R., et al. (2015) The African golden cat Caracal aurata: Africa’s least-known felid. Mammal Review 45, 63–77. https://doi.org/10.1111/mam.12033
Bakaloudis D. E., Vlachos C. G., Papakosta M. A., Bontzorlos V. A., & Chatzinikos, E. N. (2012) Diet composition and feeding strategies of the stone marten (Martes foina) in a typical Mediterranean ecosystem. The Scientific World Journal 2012. https://doi.org/10.1100/2012/163920
Barstow A.L. & Leslie D.M. (2012) Leopardus braccatus (Carnivora: Felidae). Mammalian Species 44, 16–25. https://doi.org/10.1644/891.1
Begg C.M., Begg K.S., Du Toit J.T. & Mills M.G.L. (2003) Sexual and seasonal variation in the diet and foraging behaviour of a sexually dimorphic carnivore, the honey badger (Mellivora capensis). Journal of Zoology 260, 301-316. https://doi.org/10.1017/S0952836903003789
Beisiegel B. de M. & Zuercher G.L. (2005) Speothos venaticus. Mammalian Species 783, 1–6. Doi: 10.2307/3504515
Benson J.F. & Patterson B.R. (2013) Moose (Alces alces) predation by eastern coyotes (Canis latrans) and eastern coyote × eastern wolf (Canis latrans × Canis lycaon) hybrids. Canadian Journal of Zoology 91, 837-841. https://doi.org/10.1139/cjz-2013-0160
Brahmi K., Khechekhouche E.A., Mostefaoui O., Doumandji S., Baziz B. & Aulagnier S. (2012) First quantitative data on the diet of the fennec fox, Vulpes zerda (Canidae, Carnivora), in Algeria. Folia Zoologica 61, 61–70. https://doi.org/10.25225/fozo.v61.i1.a10.2012
Brzeziński M., Romanowski J., Kopczyński Ł. & Kurowicka E. (2006) Habitat and seasonal variations in diet of otters, Lutra lutra in eastern Poland. Folia Zool 55, 337-348.
Byerly P.A., Lonsinger R.C., Gese E.M., Kozlowski A.J. & Waits L.P. (2018) Resource partitioning between kit foxes (Vulpes macrotis) and coyotes (Canis latrans): a comparison of historical and contemporary dietary overlap. Canadian Journal of Zoology 96, 497-504. https://doi.org/10.1139/cjz-2017-0246
Camargo C.C. & Ferrari S.F. (2007) Interactions between tayras (Eira barbara) and red-handed howlers (Alouatta belzebul) in eastern Amazonia. Primates 48, 147–150. https://doi.org/10.1007/s10329-006-0009-y
Campbell T.M., Clark T.W., Richardson L., Forrest S.C. & Houston B.R. (1987) Food habits of Wyoming black-footed ferrets. American Midland Naturalist 117, 208-210. doi:10.2307/2425722
Cederlund G., & Lindström E. (1983) Effects of severe winters and fox predation on roe deer mortality. Acta Theriologica, 28, 129-145.
Charles-Dominique P. & Pierre (1978) Ecologie et vie sociale de Nandinia binotata. La terre et la vie 32, 477-528. http://hdl.handle.net/2042/58345
Ciaputa P. & Siciński J. (2006) Seasonal and annual changes in Antarctic fur seal (Arctocephalus gazella) diet in the area of Admiralty Bay, King George Island, South Shetland Islands. Polish Polar Research 27, 171-184.
Ćirović D., Penezić A., Milenković M. & Paunović M. (2014) Winter diet composition of the golden jackal (Canis aureus L., 1758) in Serbia. Mammalian Biology 79, 132–137. https://doi.org/10.1016/j.mambio.2013.11.003
Clark H.O., Newman D.P., Murdoch J.D., Tseng J., Wang Z.H. & Harris R.B. (2008) Vulpes Ferrilata (Carnivora: Canidae). Mammalian Species 821, 1–6. https://doi.org/10.1644/821.1
Cole F.R. & Wilson D.E. (2014) Felis margarita (Carnivora: Felidae). Mammalian Species 47, 63–77. https://doi.org/10.1093/mspecies/sev007
Crabb W.D. (1941) Food Habits of the Prairie Spotted Skunk in Southeastern Iowa. Journal of Mammalogy 22, 349. Doi: 10.2307/1374928
de Cassia Bianchi R., Calixto Campos R., Lino Xavier-Filho N., Olifiers N., Gompper M.E. & Mourão G. (2014) Intraspecific, interspecific, and seasonal differences in the diet of three mid-sized carnivores in a large neotropical wetland. Acta Theriologica 59, 13-23. Doi: 10.1007/s13364-013-0137-x
De Magalhães J.P. & Costa J. (2009) A database of vertebrate longevity records and their relation to other life-history traits. Journal of Evolutionary Biology 22, 1770–1774. https://doi.org/10.1111/j.1420-9101.2009.01783.x
Dickman C.R. & Newsome T.M. (2015) Individual hunting behaviour and prey specialisation in the house cat Felis catus: Implications for conservation and management. Applied Animal Behaviour Science 173, 76–87. https://doi.org/10.1016/j.applanim.2014.09.021
Doolan S.P. & Macdonald D.W. (1996) Diet and foraging behaviour of group-living meerkats, Suricata suricatta, in the southern Kalahari. Journal of Zoology 239, 697–716. https://doi.org/10.1111/j.1469-7998.1996.tb05472.x
Dunning J.B. (2007) CRC handbook of avian body masses, second edition. CRC Press.
Feldman A., Sabath N., Pyron R. A., Mayrose I. & Meiri S. (2016) Body sizes and diversification rates of lizards, snakes, amphisbaenians and the tuatara. Global Ecology and Biogeography 25, 187-197. https://doi.org/10.1111/geb.12398
Fitzgerald, A. 2011. "Felis chaus" (On-line), Animal Diversity Web. https://animaldiversity.org/accounts/Felis_chaus/
Freer R.A. (2004) the spatial ecology off the Guina (Oncifelis guigna) in Southern Chile. Doctoral thesis, Durham University.
Galicia M.P., Thiemann G.W., Dyck M.G. & Ferguson S.H. (2015) Characterization of polar bear (Ursus maritimus) diets in the Canadian High Arctic. Polar Biology 38, 1983-1992. Doi: 10.1007/s00300-015-1757-1
Geffen E., Hefner R., Macdonald D.W. & Ucko M. (1992) Diet and Foraging Behavior of Blanford’s Foxes, Vulpes cana, in Israel. Journal of Mammalogy 73, 395–402. https://doi.org/10.2307/1382074
Gil-Sánchez J.M., Ballesteros-Duperón E. & Bueno-Segura J.F. (2006) Feeding ecology of the Iberian lynx Lynx pardinus in eastern Sierra Morena (Southern Spain). Acta Theriologica 51, 85–90. https://doi.org/10.1007/BF03192659
Giuliano W.M., Litvaitis J.A. & Stevens C.L. (1989) Prey Selection in Relation to Sexual Dimorphism of Fishers (Martes pennanti) in New Hampshire. Journal of Mammalogy 70, 639–641. Doi: 10.2307/1381440
Goszczynski J., Jedrzejewska B. & Jedrzejewski W. (2000) Diet composition of badgers (Meles meles) in a pristine forest and rural habitats of Poland compared to other European populations. Journal of Zoology 250, 495–505. https://doi.org/10.1111/j.1469-7998.2000.tb00792.x
Hargis C.D. & McCullough D.R. (1984) Winter diet and habitat selection of marten in Yosemite National Park. The Journal of Wildlife Management 48, 140. Doi: 10.2307/3808461
Hayward M.W., Henschel P., O’Brien J., Hofmeyr M., Balme G. & Kerley G.I.H. (2006) Prey preferences of the leopard (Panthera pardus). Journal of Zoology 270, 298–313. https://doi.org/10.1111/j.1469-7998.2006.00139.x
Hayward M.W., Hofmeyr M., O’Brien J. & Kerley G.I.H. (2006) Prey preferences of the cheetah (Acinonyx jubatus) (Felidae: Carnivora): morphological limitations or the need to capture rapidly consumable prey before kleptoparasites arrive? Journal of Zoology 270, 615–627. https://doi.org/10.1111/j.1469-7998.2006.00184.x
Hayward M.W., Jędrzejewski W. & Jêdrzejewska B. (2012) Prey preferences of the tiger Panthera tigris. Journal of Zoology 286, 221–231. https://doi.org/10.1111/j.1469-7998.2011.00871.x
He L., García-Perea R., Li M. & Wei F. (2004) Distribution and conservation status of the endemic Chinese mountain cat Felis bieti. Oryx 38, 55–61. https://doi.org/10.1017/S0030605304000092
Hearn A. J., Ross J., Pamin D., Bernard H., Hunter L. & Macdonald, D. W. (2013) Insights into the spatial and temporal ecology of the Sunda clouded leopard Neofelis diardi. Raffles Bulletin of Zoology 61, 871-875.
Je˛drzejewska B., Sidorovich V.E., Pikulik M.M. & Je˛drzejewski W. (2001) Feeding habits of the otter and the American mink in Białowieża Primeval Forest (Poland) compared to other Eurasian populations. Ecography 24, 165–180. https://doi.org/10.1034/j.1600-0587.2001.240207.x
Jones K.E., Bielby J., Cardillo M., Fritz S.A., O’Dell J., Orme C.D.L., et al. (2009) PanTHERIA: a species-level database of life history, ecology, and geography of extant and recently extinct mammals. Ecology 90, 2648–2648. https://doi.org/10.1890/08-1494.1
Kawanishi K. & Sunquist M.E. (2008) Food habits and activity patterns of the Asiatic golden cat (Catopuma temminckii) and dhole (Cuon alpinus) in a primary rainforest of Peninsular Malaysia. Mammal Study 33, 173-177. https://doi.org/10.3106/1348-6160-33.4.173
Kennedy A.S., Kennedy V., Kennedy A. & Scott V.K. (2014) Animals of the Serengeti: And Ngorongoro Conservation Area. Princeton University Press.
Khan K.A., Khan J.A., Ahmad K. & Mohan N. (2019) Winter food habits of the Common Palm Civet Paradoxurus hermaphroditus (Mammalia: Carnivora: Viverridae) in Patna Bird Sanctuary, India. Journal of Threatened Taxa 11, 14490–14495. https://doi.org/10.11609/jott.4165.11.12.14490-14495
Klare U., Kamler J.F. & Macdonald D.W. (2011) The bat-eared fox: A dietary specialist? Mammalian Biology 76, 646–650. https://doi.org/10.1016/j.mambio.2011.06.005
Larivière S., & Seddon P. J. (2001) Vulpes rueppelli. Mammalian Species 2001, 1-5. https://doi.org/10.1644/1545-1410(2001)678%3C0001:VR%3E2.0.CO;2
Laurie A. & Seidensticker J. (2009) Behavioural ecology of the Sloth bear (Melursus ursinus). Journal of Zoology 182, 187–204. https://doi.org/10.1111/j.1469-7998.1977.tb04155.x
Leopold B.D. & Krausman P.R. (1986) Diets of 3 Predators in Big Bend National Park, Texas. The Journal of Wildlife Management 50, 290. Doi: 10.2307/3801915
Letnic M., Ritchie E. G. & Dickman, C. R. (2012) Top predators as biodiversity regulators: the dingo Canis lupus dingo as a case study. Biological Reviews 87, 390-413. https://doi.org/10.1111/j.1469-185X.2011.00203.x
Lofroth E.C., Krebs J.A., William L, Lewis & Dave (2007) Food habits of wolverine Gulo gulo in montane ecosystems of British Columbia, Canada. Wildlife Biology 13, 31–37. https://doi.org/10.2981/0909-6396(2007)13[31:FHOWGG]2.0.CO;2
Makhado A.B., Bester M.N., Somhlaba S. & Crawford R.J.M. (2013) The diet of the subantarctic fur seal Arctocephalus tropicalis at Marion Island. Polar Biology 36, 1609–1617. https://doi.org/10.1007/s00300-013-1380-y
Malo A.F., Lozano J., Huertas D.L. & Virgós E. (2004) A change of diet from rodents to rabbits (Oryctolagus cuniculus). Is the wildcat (Felis silvestris) a specialist predator? Journal of Zoology 263, 401–407. https://doi.org/10.1017/S0952836904005448
Martinoli A., Preatoni D.G., Chiarenzi B., Wauters L.A. & Tosi G. (2001) Diet of stoats (Mustela erminea) in an Alpine habitat: The importance of fruit consumption in summer. Acta Oecologica 22, 45–53. https://doi.org/10.1016/S1146-609X(01)01102-X
Mattson D.J. (1997) Use of ungulates by Yellowstone grizzly bears Ursus arctos. Biological Conservation 81, 161–177. https://doi.org/10.1016/S0006-3207(96)00142-5
Moors P.J. (2009) The food of weasels (Mustela nivalis) on farmland in north-east Scotland. Journal of Zoology 177, 455–461. https://doi.org/10.1111/j.1469-7998.1975.tb02245.x
Moreno R.S., Kays R.W. & Samudio R. (2006) Competitive release in diets of ocelot (Leopardus pardalis) and puma (Puma concolor) after jaguar (Panthera onca) decline. Journal of Mammalogy 87, 808–816. https://doi.org/10.1644/05-MAMM-A-360R2.1
Nagy-Reis M.B., Iwakami V.H.S., Estevo C.A. & Setz E.Z.F. (2019) Temporal and dietary segregation in a neotropical small-felid assemblage and its relation to prey activity. Mammalian Biology 95, 1–8. https://doi.org/10.1016/j.mambio.2018.12.005
Napolitano C., Bennett M., Johnson W.E., O’Brien S.J., Marquet P.A., Barría I., et al. (2008) Ecological and biogeographical inferences on two sympatric and enigmatic Andean cat species using genetic identification of faecal samples. Molecular Ecology 17, 678–690. https://doi.org/10.1111/j.1365-294X.2007.03606.x
Paradiso J. L. & Nowak, R. M. (1972) Canis rufus. Mammalian species 22, 1-4. Doi: 10.2307/3503948
Parsons A.W., Simons T.R., O’Connell A.F. & Stoskopf M.K. (2013) Demographics, diet, movements, and survival of an isolated, unmanaged raccoon Procyon lotor (Procyonidae, Carnivora) population on the Outer Banks of North Carolina. Mammalia 77, 21–30. https://doi.org/10.1515/mammalia-2011-0138
Poole K.G. (2003) A review of the Canada lynx, Lynx canadensis, in Canada. Canadian Field-Naturalist 117, 360–376. http://dx.doi.org/10.22621/cfn.v117i3.738
Popp J.N., Hamr J., Larkin J.L. & Mallory F.F. (2018) Black bear (Ursus americanus) and wolf (Canis spp.) summer diet composition and ungulate prey selectivity in Ontario, Canada. Mammal Research 63, 433–441. https://doi.org/10.1007/s13364-018-0368-y
Posłuszny M., Pilot M., Goszczyński J. & Gralak B. (2007) Diet of sympatric pine marten (Martes martes) and stone marten (Martes foina) identified by genotyping of DNA from faeces. Annales Zoologici Fennici 44, 269–284.
Quintela F.M., Iob G. & Artioli L.G.S. (2014) Dieta de Procyon cancrivorus (Carnivora, Procyonidae) em ambientes de restinga e estuarino no Sul do Brasil. Iheringia - Serie Zoologia 104, 143–149. https://doi.org/10.1590/1678-476620141042143149
Ramesh T. & Downs C.T. (2015) Diet of serval (Leptailurus serval) on farmlands in the Drakensberg Midlands, South Africa. Mammalia 79, 399–407. https://doi.org/10.1515/mammalia-2014-0053
Rasib K.Z., Ashraf H. & Afzal M. (2014) Feeding preferences of Odontotermes obesus (Rambur) (Isoptera: Termitidae) on different commercial and non-commercial woods from Lahore, Pakistan, under laboratory and field conditions. Zoology and Ecology 24, 369–379. https://doi.org/10.1080/21658005.2014.972044
Reid D., Code T., Reid A. & Herrero S. (1994) Food habits of the river otter in a boreal ecosystem. Candian Journal of Zoology 72, 1306-1313. https://doi.org/10.1139/z94-174
Renard A., Lavoie M., Pitt J.A. & Larivière S. (2010) Felis nigripes (Carnivora: Felidae). Mammalian Species 47, 78–83. https://doi.org/10.1093/mspecies/sev008
Roberts P.D., Somers M.J., White R.M. & Nel J.A.J. (2007) Diet of the South African large-spotted genet Genetta tigrina (Carnivora, Viverridae) in a coastal dune forest. Acta Theriologica 52, 45–53. https://doi.org/10.1007/BF03194198
Rocha V.J., Aguiar L.M., Silva-Pereira J.E., Moro-Rios R.F. & Passos F.C. (2008) Feeding habits of the crab-eating fox, Cerdocyon thous (Carnivora: Canidae), in a mosaic area with native and exotic vegetation in Southern Brazil. Revista Brasileira de Zoologia 25, 594–600. https://doi.org/10.1590/S0101-81752008000400003
Ross S., Munkhtsog B. & Harris S. (2010) Dietary composition, plasticity, and prey selection of Pallas’s cats. Journal of Mammalogy 91, 811–817. https://doi.org/10.1644/09-MAMM-A-342.1
Ryšavá-Nováková M. & Koubek P. (2009) Feeding habits of two sympatric mustelid species, European polecat Mustela putorius and stone marten Martes foina, in the Czech Republic. Folia Zoologica 58, 66-75.
Seaman G.A. & Randall J.E. (1962) The Mongoose as a Predator in the Virgin Islands. Journal of Mammalogy 43, 544–546. Doi: 10.2307/1376922
Shehzad W., Riaz T., Nawaz M.A., Miquel C., Poillot C., Shah S.A., et al. (2012) Carnivore diet analysis based on next-generation sequencing: Application to the leopard cat (Prionailurus bengalensis) in Pakistan. Molecular Ecology 21, 1951–1965. https://doi.org/10.1111/j.1365-294X.2011.05424.x
Sillero-Zubiri C. & Gottelli D. (1995) Diet and Feeding Behavior of Ethiopian Wolves (Canis simensis). Journal of Mammalogy 76, 531–541. https://doi.org/10.2307/1382361
Smith B.W., Dobony C.A., Edwards J.W. & Ford W.M. (2003) Observations of Long-tailed Weasel, Mustela frenata, hunting behavior in central West Virginia. Canadian Field-Naturalist 117, 313–315. http://dx.doi.org/10.22621/cfn.v117i2.806
Smith T.G. (1976) Predation of ringed seal pups (Phoca hispida) by the arctic fox (Alopex lagopus). Canadian Journal of Zoology 54, 1610–1616. https://doi.org/10.1139/z76-188
Sousa K.S. & Bager A. (2008) Feeding habits of Geoffroy’s cat (Leopardus geoffroyi) in southern Brazil. Mammalian Biology 73, 303–308. https://doi.org/10.1016/j.mambio.2007.04.001
Sutor A., Kauhala K. & Ansorge H. (2010) Diet of the raccoon dog Nyctereutes procyonoides -A canid with an opportunistic foraging strategy. Acta Theriologica 55, 165–176. https://doi.org/10.4098/j.at.0001-7051.035.2009
Tan N.Q. & Quang N. (2007) Biology of Apis dorsata in Vietnam. Apidologie 38, 221–229. https://doi.org/10.1051/apido:2007002
Tatara M. & Doi T. (1994) Comparative analyses on food habits of Japanese marten, Siberian weasel and leopard cat in the Tsushima islands, Japan. Ecological Research 9, 99-107. https://doi.org/10.1007/BF02347247
Tumlison R. & Surf A. (2016) Unusual Food Items from Stomachs of American Badgers (Taxidea taxus) in Expanding Range in Arkansas. Southeastern Naturalist 15, N1–N3. https://doi.org/10.1656/058.015.0110
Uresk D.W. & Sharps J.C. (1986) Denning habitat and diet of the swift fox in western South Dakota. The Great Basin Naturalist 46, 249–253.
Walker R.S., Novaro A.J., Perovic P., Palacios R., Donadio E., Lucherini M., et al. (2007) Diets of three species of Andean carnivores in high-altitude deserts of Argentina. Journal of Mammalogy 88, 519–525. https://doi.org/10.1644/06-MAMM-A-172R.1
Wang E. (2002) Diets of ocelots (Leopardus pardalis), margays (L. wiedii), and oncillas (L. tigrinus) in the Atlantic Rainforest in southeast Brazil. Studies on Neotropical Fauna and Environment 37, 207–212. https://doi.org/10.1076/snfe.37.3.207.8564
Wilman H., Belmaker J., Simpson J., de la Rosa C., Rivadeneira M. M. & Jetz W. (2014) EltonTraits 1.0: Species‐level foraging attributes of the world's birds and mammals: Ecological Archives E095‐178. Ecology 95, 2027-2027. https://doi.org/10.1890/13-1917.1
Wolf C. & Ripple W. J. (2016) Prey depletion as a threat to the world's large carnivores. Royal Society Open Science 3, 160252. https://doi.org/10.1098/rsos.160252
Yarnell R.W. & MacTavish L. (2013) A novel record of aardwolf Proteles cristata feeding behaviour. Transactions of the Royal Society of South Africa 68, 81–82. https://doi.org/10.1080/0035919X.2012.757712

## Sheet: Notes
dietgroups based off of Wilman et al., 2014; completely carnivorous= >90%vertebrate consumption; mostly carnivorous = >50%vertebrate consumption; same rationale for insectivorous and herbivorous; insectivorous includes all invertebrates not just insects; omnivorous=even split between three groups
